# Supplementary material for: An Atlas of Surra in Spain: A Tool to Support Epidemiological Investigations and Disease Control
Source: Animals (Basel). 2024 Jan 12;14(2):243. doi: 10.3390/ani14020243 (PMC10812746; doi:10.3390/ani14020243)
Supplement: Supplementary file 1 [file animals-14-00243-s001.zip]

Archive with 1 entries (1 files):
- animals-2792210-supplementary.pdf
